# Supplementary material for: The Size Effect on the Phase Transition and Dielectric Properties of Poly(vinylidene Fluoride) Ferroelectric Polymers
Source: Polymers (Basel). 2025 May 7;17(9):1286. doi: 10.3390/polym17091286 (PMC12074403; doi:10.3390/polym17091286)
Supplement: Supplementary file 1 [file polymers-17-01286-s001.zip]

Archive with 1 entries (1 files):
- polymers-3592866-supplementary.pdf
